# Supplementary material for: Extended Family of Thiophosphoryl-Appended Pd(II) Pincer Complexes with a Deprotonated Amide Core: Synthesis and Biological Evaluation
Source: Int J Mol Sci. 2025 May 9;26(10):4536. doi: 10.3390/ijms26104536 (PMC12111564; doi:10.3390/ijms26104536)
Supplement: Supplementary file 1 [file ijms-26-04536-s001.zip]

Archive with 1 entries (1 files):
- ijms-3593035-supplementary.pdf
